# Supplementary material for: Optimal specific wavelength for maximum thrust production in undulatory propulsion
Source: PLoS One. 2017 Jun 27;12(6):e0179727. doi: 10.1371/journal.pone.0179727 (PMC5487070; doi:10.1371/journal.pone.0179727)
Supplement: S1 Data — (XLS) [file pone.0179727.s013.xls]

## Sheet: Observed Fish
Full raw dataset available at http://onlinelibrary.wiley.com/doi/10.1111/faf.12022/abstract
Species	Number of Observations	Mean St	SD St	Mean SW	SD SW	Anguilliform?
Abramis brama (Cyprinidae)	1	0.372	NA	7.09091	NA	no
Ambystoma mexicanum	8	0.5755	0.127002	5.86572	1.05901	yes
Ambystoma mexicanum young	3	0.975	0.19961	4.34465	1.191	yes
Ammodytes marinus (Ammodytidae)	4	0.4055	0.122829	8.15625	0.397293	yes
Anguilla anguilla (Anguillidae)	4	0.39525	0.117242	8.25806	1.15991	yes
Clupea harengus (Clupeidae)	6	1.4885	0.150755	4.02337	0.0575006	yes
Danio rerio (Cyprinidae)	11	1.01755	0.466364	5.35559	1.28881	yes
Esox (hybrid) (Esocidae)	1	0.268	NA	14.9254	NA	no
Euthynnus affinis (Scombridae)	4	0.23975	0.0478008	14.816	1.10641	no
Gadus morhua (Gadidae)	6	0.317167	0.134939	11.5938	2.28192	no
Anguilla rostrata (Anguillidae)	1	0.314	NA	8.72222	NA	yes
Carassius auratus (Cyprinidae)	1	0.33	NA	8.57895	NA	no
Chelon labrosus risso (Mugilidae)	2	0.345	0.00707107	13.9569	2.3065	no
Lepisosteus osseus (Lepisosteidae)	7	0.647525	0.451486	11.8879	0.898816	yes
Leuciscus leuciscus (Cyprinidae)	1	0.453	NA	6.02941	NA	no
Liza ramada (Mugilidae)	1	0.23	NA	11.4	NA	no
Micropterus salmoides (Centrarchidae)	5	0.2512	0.0256652	12.0589	0.873227	no
Oncorhynchus mykiss (Salmonidae)	10	0.2962	0.0675324	10.5195	1.19167	no
Hyperoplus lanceolata (Ammodytidae)	5	0.309	0.0710176	10.0857	2.08206	yes
Gambusia affinis (Poeciliidae)	6	0.319167	0.0589522	7.49635	1.93923	no
Scomber scombrus (Scombridae)	9	0.266444	0.0303402	9.46315	0.825926	no
Strongylura marina (Belonidae)	3	0.388667	0.132198	13.5038	3.02204	yes
Salmo salar (Salmonidae)	3	0.22	0.0855044	14.8589	5.0161	no
Sarda chiliensis chiliensis (Scombridae)	2	0.2525	0.0162635	13.4321	2.34555	no
Scomber japonicus (Scombridae)	12	0.273083	0.0307555	12.5545	2.21214	no
Pelamis platurus (Hydrophiidae)	2	0.6945	0.0502046	4.14497	0.337863	yes
Pleuronectes platessa (Pleuronectidae)	1	0.447	NA	13.12	NA	no
Pollachius virens (Gadidae)	9	0.232111	0.0363505	11.1571	1.24884	no

## Sheet: Robot Fish
Source	nf	beta	N (# of waves)	L (cm)	f (Hz)	h (cm)	a (cm)	Wavelength (cm)	U (cm/s)	OSW	AR	Re_lat
Biomimetic Motion Planning of an Undulating Robotic Fish Fin	7	50	0.972222	63	0.888889	20	5	64.8	20	12.96	0.31746	2496.88
Locomotion and Depth Control of Robotic Fish with Modular Undulating Fins	7	50	0.972222	63	1	20	5	64.8	22	12.96	0.31746	2808.99
Locomotion and Depth Control of Robotic Fish with Modular Undulating Fins	7	60	1.16667	63	0.777778	20	5	54	18	10.8	0.31746	2184.77
Locomotion and Depth Control of Robotic Fish with Modular Undulating Fins	7	60	1.16667	63	0.666667	20	5	54	13	10.8	0.31746	1872.66
