# Supplementary material for: Optimal specific wavelength for maximum thrust production in undulatory propulsion
Source: PLoS One. 2017 Jun 27;12(6):e0179727. doi: 10.1371/journal.pone.0179727 (PMC5487070; doi:10.1371/journal.pone.0179727)
Supplement: S2 Data — (XLS) [file pone.0179727.s014.xls]

## Sheet: Fig 4
Sheet Parameters:
Length (cm)	2
Span (cm)	0.4
Tail Amplitude (cm)	0.2
Frequency (Hz)	1
Free Swimming:
Number of Waves	Wavelength (cm)	SW	Swimming velocity (cm/s)
0.25	8	40	0.08
0.5	4	20	0.46
0.625	3.2	16	0.61
0.75	2.66667	13.3333	0.67
1	2	10	0.64
2	1	5	0.39
Translation Locked:
Number of Waves	Wavelength (cm)	SW	Axial Force (dyne)	Fhat
0.25	8	40	0.1585	9.90625
0.5	4	20	0.2126	13.2875
0.625	3.2	16	0.2295	14.3437
0.75	2.66667	13.3333	0.2279	14.2437
1	2	10	0.2002	12.5125
2	1	5	0.1118	6.9875
4	0.5	2.5	0.0411	2.56875

## Sheet: Fig 5a and S2a
Length (cm)	Span (cm)	Tail Amplitude (cm)	Frequency (Hz)	Number of Waves	Wavelength (cm)	SW	Axial Force (dyne)	Fhat
1	0.1	0.05	3	0.5	2	40	0.0053421	4.74853
1	0.1	0.05	3	0.75	1.33333	26.6667	0.0075548	6.71538
1	0.1	0.05	3	1	1	20	0.0087452	7.77351
1	0.1	0.05	3	1.5	0.666667	13.3333	0.0098065	8.71689
1	0.1	0.05	3	2	0.5	10	0.010287	9.144
1	0.1	0.05	3	3	0.333333	6.66667	0.0097221	8.64187
Length (cm)	Span (cm)	Tail Amplitude (cm)	Frequency (Hz)	Number of Waves	Wavelength (cm)	SW	Axial Force (dyne)	Fhat
1	0.2	0.05	3	0.5	2	40	0.011007	4.892
1	0.2	0.05	3	0.75	1.33333	26.6667	0.014421	6.40933
1	0.2	0.05	3	1	1	20	0.016411	7.29378
1	0.2	0.05	3	1.5	0.666667	13.3333	0.017415	7.74
1	0.2	0.05	3	2	0.5	10	0.01646	7.31556
1	0.2	0.05	3	3	0.333333	6.66667	0.013621	6.05378
Length (cm)	Span (cm)	Tail Amplitude (cm)	Frequency (Hz)	Number of Waves	Wavelength (cm)	SW	Axial Force (dyne)	Fhat
1	0.3	0.05	3	0.5	2	40	0.0175	5.18519
1	0.3	0.05	3	0.75	1.33333	26.6667	0.0205	6.07407
1	0.3	0.05	3	1	1	20	0.0228	6.75556
1	0.3	0.05	3	1.25	0.8	16	0.0241	7.14074
1	0.3	0.05	3	1.5	0.666667	13.3333	0.0225	6.66667
1	0.3	0.05	3	2	0.5	10	0.0201	5.95556
1	0.3	0.05	3	3	0.333333	6.66667	0.0162	4.8
Length (cm)	Span (cm)	Tail Amplitude (cm)	Frequency (Hz)	Number of Waves	Wavelength (cm)	SW	Axial Force (dyne)	Fhat
1	0.4	0.05	3	0.5	2	40	0.026132	5.80711
1	0.4	0.05	3	0.75	1.33333	26.6667	0.030179	6.70644
1	0.4	0.05	3	1	1	20	0.031928	7.09511
1	0.4	0.05	3	1.5	0.666667	13.3333	0.031437	6.986
1	0.4	0.05	3	2	0.5	10	0.028577	6.35044
1	0.4	0.05	3	3	0.333333	6.66667	0.021971	4.88244

## Sheet: Fig 5b and S2b
Length (cm)	Span (cm)	Tail Amplitude (cm)	Frequency (Hz)	Number of Waves	Wavelength (cm)	SW	Axial Force (dyne)	Fhat
2	0.1	0.2	1	0.5	4	20	0.0286	7.15
2	0.1	0.2	1	0.625	3.2	16	0.0334	8.35
2	0.1	0.2	1	0.75	2.66667	13.3333	0.0365	9.125
2	0.1	0.2	1	0.875	2.28571	11.4286	0.0377	9.425
2	0.1	0.2	1	1	2	10	0.039	9.75
2	0.1	0.2	1	1.125	1.77778	8.88889	0.0375	9.375
2	0.1	0.2	1	1.25	1.6	8	0.0373	9.325
2	0.1	0.2	1	1.5	1.33333	6.66667	0.0368	9.2
2	0.1	0.2	1	2	1	5	0.033	8.25
Length (cm)	Span (cm)	Tail Amplitude (cm)	Frequency (Hz)	Number of Waves	Wavelength (cm)	SW	Axial Force (dyne)	Fhat
2	0.2	0.2	1	0.5	4	20	0.058	7.25
2	0.2	0.2	1	0.625	3.2	16	0.0658	8.225
2	0.2	0.2	1	0.75	2.66667	13.3333	0.0723	9.0375
2	0.2	0.2	1	0.875	2.28571	11.4286	0.076	9.5
2	0.2	0.2	1	1	2	10	0.078	9.75
2	0.2	0.2	1	1.125	1.77778	8.88889	0.0726	9.075
2	0.2	0.2	1	1.25	1.6	8	0.073	9.125
2	0.2	0.2	1	1.5	1.33333	6.66667	0.068	8.5
2	0.2	0.2	1	2	1	5	0.055	6.875
Length (cm)	Span (cm)	Tail Amplitude (cm)	Frequency (Hz)	Number of Waves	Wavelength (cm)	SW	Axial Force (dyne)	Fhat
2	0.3	0.2	1	0.5	4	20	0.0997	8.30833
2	0.3	0.2	1	0.625	3.2	16	0.1095	9.125
2	0.3	0.2	1	0.75	2.66667	13.3333	0.1162	9.68333
2	0.3	0.2	1	0.875	2.28571	11.4286	0.1265	10.5417
2	0.3	0.2	1	1	2	10	0.12	10
2	0.3	0.2	1	1.125	1.77778	8.88889	0.12	10
Length (cm)	Span (cm)	Tail Amplitude (cm)	Frequency (Hz)	Number of Waves	Wavelength (cm)	SW	Axial Force (dyne)	Fhat
2	0.4	0.2	1	0.25	8	40	0.1585	9.90625
2	0.4	0.2	1	0.5	4	20	0.2126	13.2875
2	0.4	0.2	1	0.625	3.2	16	0.2295	14.3437
2	0.4	0.2	1	0.75	2.66667	13.3333	0.2279	14.2437
2	0.4	0.2	1	1	2	10	0.2002	12.5125
2	0.4	0.2	1	2	1	5	0.1118	6.9875
2	0.4	0.2	1	4	0.5	2.5	0.0411	2.56875
Length (cm)	Span (cm)	Tail Amplitude (cm)	Frequency (Hz)	Number of Waves	Wavelength (cm)	SW	Axial Force (dyne)	Fhat
2	0.6	0.2	1	0.25	8	0.075	0.3537	14.7375
2	0.6	0.2	1	0.5	4	0.15	0.4103	17.0958
2	0.6	0.2	1	0.625	3.2	0.1875	0.4357	18.1542
2	0.6	0.2	1	0.75	2.66667	0.225	0.4076	16.9833
2	0.6	0.2	1	1	2	0.3	0.3774	15.725
2	0.6	0.2	1	2	1	0.6	0.1937	8.07083
2	0.6	0.2	1	4	0.5	1.2	0.0577	2.40417
Length (cm)	Span (cm)	Tail Amplitude (cm)	Frequency (Hz)	Number of Waves	Wavelength (cm)	SW	Axial Force (dyne)	Fhat
2	0.8	0.2	1	0.25	8	0.1	0.4462	13.9437
2	0.8	0.2	1	0.5	4	0.2	0.5433	16.9781
2	0.8	0.2	1	0.625	3.2	0.25	0.563	17.5937
2	0.8	0.2	1	0.75	2.66667	0.3	0.497	15.5312
2	0.8	0.2	1	1	2	0.4	0.4771	14.9094
2	0.8	0.2	1	2	1	0.8	0.2272	7.1
2	0.8	0.2	1	4	0.5	1.6	0.0794	2.48125
Length (cm)	Span (cm)	Tail Amplitude (cm)	Frequency (Hz)	Number of Waves	Wavelength (cm)	SW	Axial Force (dyne)	Fhat
2	1	0.2	1	0.25	8	0.125	0.495	12.375
2	1	0.2	1	0.375	5.33333	0.1875	0.55	13.75
2	1	0.2	1	0.5	4	0.25	0.6	15
2	1	0.2	1	0.625	3.2	0.3125	0.602	15.05
2	1	0.2	1	0.75	2.66667	0.375	0.57	14.25
Length (cm)	Span (cm)	Tail Amplitude (cm)	Frequency (Hz)	Number of Waves	Wavelength (cm)	SW	Axial Force (dyne)	Fhat
2	1.2	0.2	1	0.25	8	0.15	0.8	16.6667
2	1.2	0.2	1	0.375	5.33333	0.225	0.89	18.5417
2	1.2	0.2	1	0.5	4	0.3	0.92	19.1667
2	1.2	0.2	1	0.625	3.2	0.375	0.905	18.8542
2	1.2	0.2	1	0.75	2.66667	0.45	0.83	17.2917

## Sheet: Fig 6a and S3a
Length (cm)	Span (cm)	Tail Amplitude (cm)	Frequency (Hz)	Number of Waves	Wavelength (cm)	SW	Axial Force (dyne)	Fhat
10	1	1	3	0.25	40	40	458.138	10.1808
10	1	1	3	0.375	26.6667	26.6667	610.462	13.5658
10	1	1	3	0.5	20	20	709.217	15.7604
10	1	1	3	0.625	16	16	711.775	15.8172
10	1	1	3	0.75	13.3333	13.3333	735.831	16.3518
10	1	1	3	1	10	10	738.076	16.4017
10	1	1	3	1.5	6.66667	6.66667	531.842	11.8187
Length (cm)	Span (cm)	Tail Amplitude (cm)	Frequency (Hz)	Number of Waves	Wavelength (cm)	SW	Axial Force (dyne)	Fhat
12.5	1	1	3	0.3125	40	40	571.535	10.1606
12.5	1	1	3	0.46875	26.6667	26.6667	831.167	14.7763
12.5	1	1	3	0.625	20	20	962.004	17.1023
12.5	1	1	3	0.78125	16	16	990.357	17.6063
12.5	1	1	3	0.9375	13.3333	13.3333	1015.93	18.0609
12.5	1	1	3	1.25	10	10	972.408	17.2873
12.5	1	1	3	1.875	6.66667	6.66667	693.907	12.3361
Length (cm)	Span (cm)	Tail Amplitude (cm)	Frequency (Hz)	Number of Waves	Wavelength (cm)	SW	Axial Force (dyne)	Fhat
17.5	1	1	3	0.4375	40	40	888.887	11.2875
17.5	1	1	3	0.65625	26.6667	26.6667	1201.83	15.2613
17.5	1	1	3	0.875	20	20	1419.43	18.0245
17.5	1	1	3	1.09375	16	16	1441.94	18.3103
17.5	1	1	3	1.3125	13.3333	13.3333	1465.95	18.6153
17.5	1	1	3	1.75	10	10	1276.96	16.2154
17.5	1	1	3	2.625	6.66667	6.66667	935.954	11.8851
Length (cm)	Span (cm)	Tail Amplitude (cm)	Frequency (Hz)	Number of Waves	Wavelength (cm)	SW	Axial Force (dyne)	Fhat
20	1	1	3	0.5	40	40	1051.84	11.6871
20	1	1	3	0.75	26.6667	26.6667	1393.6	15.4845
20	1	1	3	1	20	20	1651.41	18.349
20	1	1	3	1.25	16	16	1692.47	18.8053
20	1	1	3	1.5	13.3333	13.3333	1670.08	18.5564
20	1	1	3	2	10	10	1417.02	15.7447
20	1	1	3	3	6.66667	6.66667	1026.11	11.4012

## Sheet: Fig 6b and S3b
Length (cm)	Span (cm)	Tail Amplitude (cm)	Frequency (Hz)	Number of Waves	Wavelength (cm)	SW	Axial Force (dyne)	Fhat
10	2	1	3	0.25	40	40	1150.46	12.7829
10	2	1	3	0.375	26.6667	26.6667	1536.5	17.0722
10	2	1	3	0.5	20	20	1672.67	18.5853
10	2	1	3	0.625	16	16	1765.94	19.6216
10	2	1	3	0.75	13.3333	13.3333	1771.13	19.6793
10	2	1	3	1	10	10	1651.36	18.3484
10	2	1	3	1.5	6.66667	6.66667	1366.43	15.1825
Length (cm)	Span (cm)	Tail Amplitude (cm)	Frequency (Hz)	Number of Waves	Wavelength (cm)	SW	Axial Force (dyne)	Fhat
12.5	2	1	3	0.3125	40	40	1430.94	12.7195
12.5	2	1	3	0.46875	26.6667	26.6667	1984.84	17.643
12.5	2	1	3	0.625	20	20	2233.8	19.856
12.5	2	1	3	0.78125	16	16	2209.68	19.6416
12.5	2	1	3	0.9375	13.3333	13.3333	2187.66	19.4458
12.5	2	1	3	1.25	10	10	2035.56	18.0938
12.5	2	1	3	1.875	6.66667	6.66667	1721.16	15.2992
Length (cm)	Span (cm)	Tail Amplitude (cm)	Frequency (Hz)	Number of Waves	Wavelength (cm)	SW	Axial Force (dyne)	Fhat
17.5	2	1	3	0.4375	40	40	2321.51	14.7398
17.5	2	1	3	0.65625	26.6667	26.6667	2897.27	18.3954
17.5	2	1	3	0.875	20	20	3161.88	20.0754
17.5	2	1	3	1.09375	16	16	3117.78	19.7954
17.5	2	1	3	1.3125	13.3333	13.3333	3050.06	19.3655
17.5	2	1	3	1.75	10	10	2769.77	17.5859
17.5	2	1	3	2.625	6.66667	6.66667	2264.37	14.377
Length (cm)	Span (cm)	Tail Amplitude (cm)	Frequency (Hz)	Number of Waves	Wavelength (cm)	SW	Axial Force (dyne)	Fhat
20	2	1	3	0.5	40	40	2597.67	14.4315
20	2	1	3	0.75	26.6667	26.6667	3285.99	18.2555
20	2	1	3	1	20	20	3525.04	19.5835
20	2	1	3	1.25	16	16	3510.21	19.5012
20	2	1	3	1.5	13.3333	13.3333	3440.53	19.1141
20	2	1	3	2	10	10	3243.57	18.0199
20	2	1	3	3	6.66667	6.66667	2764.23	15.3568

## Sheet: Fig 7a and S4a
Length (cm)	Span (cm)	Tail Amplitude (cm)	Frequency (Hz)	Number of Waves	Wavelength (cm)	SW	Axial Force (dyne)	Fhat
2	0.4	0.15	1	0.3333	6.0006	40.004	0.0646	7.17778
2	0.4	0.15	1	0.6666	3.0003	20.002	0.0876	9.73333
2	0.4	0.15	1	0.83333	2.40001	16.0001	0.0901	10.0111
2	0.4	0.15	1	1	2	13.3333	0.087	9.66667
2	0.4	0.15	1	1.33333	1.5	10	0.086	9.55556
2	0.4	0.15	1	2	1	6.66667	0.058	6.44444
Length (cm)	Span (cm)	Tail Amplitude (cm)	Frequency (Hz)	Number of Waves	Wavelength (cm)	SW	Axial Force (dyne)	Fhat
2	0.4	0.15	2	0.3333	6.0006	40.004	0.32	8.88889
2	0.4	0.15	2	0.6666	3.0003	20.002	0.46	12.7778
2	0.4	0.15	2	0.83333	2.40001	16.0001	0.48	13.3333
2	0.4	0.15	2	1	2	13.3333	0.46	12.7778
2	0.4	0.15	2	1.33333	1.5	10	0.44	12.2222
2	0.4	0.15	2	2	1	6.66667	0.34	9.44444
Length (cm)	Span (cm)	Tail Amplitude (cm)	Frequency (Hz)	Number of Waves	Wavelength (cm)	SW	Axial Force (dyne)	Fhat
2	0.4	0.15	3	0.3333	6.0006	40.004	0.92	11.358
2	0.4	0.15	3	0.6666	3.0003	20.002	1.24	15.3086
2	0.4	0.15	3	0.83333	2.40001	16.0001	1.28	15.8025
2	0.4	0.15	3	1	2	13.3333	1.1469	14.1593
2	0.4	0.15	3	1.33333	1.5	10	1.09	13.4568
2	0.4	0.15	3	2	1	6.66667	0.83	10.2469
Length (cm)	Span (cm)	Tail Amplitude (cm)	Frequency (Hz)	Number of Waves	Wavelength (cm)	SW	Axial Force (dyne)	Fhat
2	0.4	0.15	4	0.3333	6.0006	40.004	1.66	11.5278
2	0.4	0.15	4	0.6666	3.0003	20.002	2.56	17.7778
2	0.4	0.15	4	0.83333	2.40001	16.0001	2.67	18.5417
2	0.4	0.15	4	1	2	13.3333	2.51	17.4306
2	0.4	0.15	4	1.33333	1.5	10	2.22	15.4167
2	0.4	0.15	4	2	1	6.66667	1.66	11.5278

## Sheet: Fig 7b and S4b
Length (cm)	Span (cm)	Tail Amplitude (cm)	Frequency (Hz)	Number of Waves	Wavelength (cm)	SW	Axial Force (dyne)	Fhat
2	0.4	0.05	1	1	2	40	0.00557926	5.57926
2	0.4	0.05	1	1.5	1.33333	26.6667	0.00693824	6.93824
2	0.4	0.05	1	2	1	20	0.00759668	7.59668
2	0.4	0.05	1	2.5	0.8	16	0.00802162	8.02162
2	0.4	0.05	1	3	0.666667	13.3333	0.0084156	8.4156
2	0.4	0.05	1	3.5	0.571429	11.4286	0.00817698	8.17698
2	0.4	0.05	1	4	0.5	10	0.00809066	8.09066
Length (cm)	Span (cm)	Tail Amplitude (cm)	Frequency (Hz)	Number of Waves	Wavelength (cm)	SW	Axial Force (dyne)	Fhat
2	0.4	0.1	1	0.5	4	40	0.0198	4.95
2	0.4	0.1	1	0.75	2.66667	26.6667	0.0257	6.425
2	0.4	0.1	1	1	2	20	0.0281	7.025
2	0.4	0.1	1	1.25	1.6	16	0.0295	7.375
2	0.4	0.1	1	1.5	1.33333	13.3333	0.0288	7.2
2	0.4	0.1	1	2	1	10	0.0274	6.85
2	0.4	0.1	1	3	0.666667	6.66667	0.021	5.25
Length (cm)	Span (cm)	Tail Amplitude (cm)	Frequency (Hz)	Number of Waves	Wavelength (cm)	SW	Axial Force (dyne)	Fhat
2	0.4	0.15	1	0.3333	6.0006	40.004	0.0646	7.17778
2	0.4	0.15	1	0.6666	3.0003	20.002	0.0876	9.73333
2	0.4	0.15	1	0.83333	2.40001	16.0001	0.0901	10.0111
2	0.4	0.15	1	1	2	13.3333	0.087	9.66667
2	0.4	0.15	1	1.33333	1.5	10	0.086	9.55556
2	0.4	0.15	1	2	1	6.66667	0.058	6.44444
Length (cm)	Span (cm)	Tail Amplitude (cm)	Frequency (Hz)	Number of Waves	Wavelength (cm)	SW	Axial Force (dyne)	Fhat
2	0.4	0.2	1	0.25	8	40	0.1585	9.90625
2	0.4	0.2	1	0.5	4	20	0.2126	13.2875
2	0.4	0.2	1	0.625	3.2	16	0.2295	14.3437
2	0.4	0.2	1	0.75	2.66667	13.3333	0.2279	14.2437
2	0.4	0.2	1	1	2	10	0.2002	12.5125
2	0.4	0.2	1	2	1	5	0.1118	6.9875
2	0.4	0.2	1	4	0.5	2.5	0.0411	2.56875
Length (cm)	Span (cm)	Tail Amplitude (cm)	Frequency (Hz)	Number of Waves	Wavelength (cm)	SW	Axial Force (dyne)	Fhat
2	0.4	0.3	1	0.1666	12.0048	40.016	0.24	6.66667
2	0.4	0.3	1	0.41666	4.80008	16.0003	0.39	10.8333
2	0.4	0.3	1	0.5	4	13.3333	0.4	11.1111
2	0.4	0.3	1	0.66	3.0303	10.101	0.42	11.6667
2	0.4	0.3	1	1	2	6.66667	0.38	10.5556

## Sheet: Fig 8a and S5a
Length (cm)	Span (cm)	Tail Amplitude (cm)	Frequency (Hz)	Number of Waves	Wavelength (cm)	SW	Axial Force (dyne)	Fhat
1.5	0.1	0.05	3	1	1.5	30	0.0119465	7.07943
1.5	0.1	0.05	3	1.5	1	20	0.0144131	8.54109
1.5	0.1	0.05	3	2	0.75	15	0.0155444	9.21148
1.5	0.1	0.05	3	3	0.5	10	0.0143105	8.48028
1.5	0.1	0.05	3	4	0.375	7.5	0.0129702	7.68605
Length (cm)	Span (cm)	Tail Amplitude (cm)	Frequency (Hz)	Number of Waves	Wavelength (cm)	SW	Axial Force (dyne)	Fhat
1.5	0.4	0.05	3	0.75	2	40	0.0445345	6.5977
1.5	0.4	0.05	3	1	1.5	30	0.0467917	6.9321
1.5	0.4	0.05	3	1.5	1	20	0.0459037	6.80055
1.5	0.4	0.05	3	2	0.75	15	0.0412505	6.11119
1.5	0.4	0.05	3	3	0.5	10	0.0339491	5.02949

## Sheet: Fig 8b and S5b
Length (cm)	Span (cm)	Tail Amplitude (cm)	Frequency (Hz)	Number of Waves	Wavelength (cm)	SW	Axial Force (dyne)	Fhat
2	0.4	0.2	1	0.25	8	40	0.1585	9.90625
2	0.4	0.2	1	0.5	4	20	0.2126	13.2875
2	0.4	0.2	1	0.625	3.2	16	0.2295	14.3437
2	0.4	0.2	1	0.75	2.66667	13.3333	0.2279	14.2437
2	0.4	0.2	1	1	2	10	0.2002	12.5125
2	0.4	0.2	1	2	1	5	0.1118	6.9875
2	0.4	0.2	1	4	0.5	2.5	0.0411	2.56875
Length (cm)	Span (cm)	Tail Amplitude (cm)	Frequency (Hz)	Number of Waves	Wavelength (cm)	SW	Axial Force (dyne)	Fhat
4	0.4	0.2	1	0.5	8	40	0.247	7.71875
4	0.4	0.2	1	1	4	20	0.362	11.3125
4	0.4	0.2	1	1.25	3.2	16	0.398	12.4375
4	0.4	0.2	1	1.5	2.66667	13.3333	0.41	12.8125
4	0.4	0.2	1	2	2	10	0.402	12.5625
4	0.4	0.2	1	3	1.33333	6.66667	0.3	9.375
Length (cm)	Span (cm)	Tail Amplitude (cm)	Frequency (Hz)	Number of Waves	Wavelength (cm)	SW	Axial Force (dyne)	Fhat
8	0.4	0.2	1	1	8	40	0.57	8.90625
8	0.4	0.2	1	2	4	20	0.6	9.375
8	0.4	0.2	1	2.5	3.2	16	0.69	10.7812
8	0.4	0.2	1	3	2.66667	13.3333	0.701	10.9531
8	0.4	0.2	1	3.3	2.42424	12.1212	0.702	10.9687
8	0.4	0.2	1	4	2	10	0.69	10.7812
8	0.4	0.2	1	6	1.33333	6.66667	0.58	9.0625

## Sheet: Fig 9 and S6
Sheet Parameters:
Length (cm)	2
Span (cm)	0.4
Tail Amplitude (cm)	0.2
Frequency (Hz)	1
Anguilliform Sheet
Number of Waves	Wavelength (cm)	SW	Axial Force (dyne)	Fhat
0.25	8	40	0.0481166	3.00729
0.625	3.2	16	0.0831761	5.19851
1	2	10	0.0931596	5.82248
1.6	1.25	6.25	0.0774194	4.83871
2	1	5	0.0648898	4.05561
Carangiform Sheet
Number of Waves	Wavelength (cm)	SW	Axial Force (dyne)	Fhat
0.25	8	40	0.0217697	1.3606
0.625	3.2	16	0.0343588	2.14742
1	2	10	0.0399356	2.49597
1.6	1.25	6.25	0.0380864	2.3804
2	1	5	0.0334832	2.0927

[truncated: 1 more sheets: Fig 10]
