# Supplementary material for: Optimal specific wavelength for maximum thrust production in undulatory propulsion
Source: PLoS One. 2017 Jun 27;12(6):e0179727. doi: 10.1371/journal.pone.0179727 (PMC5487070; doi:10.1371/journal.pone.0179727)
Supplement: S3 Data — (XLS) [file pone.0179727.s015.xls]

## Sheet: Fig S8
Traveling Wave Velocity (cm/s)	Maximum Axial Fluid Velocity (cm/s)
0.75	0.421193
1.5	0.499993
2	0.552201

## Sheet: Fig S9
Fig S9a
SW	F (periodic)	f (periodic)	Delta m_x (periodic)	F (walls)
5	0.007375291 dyne	3 Hz	0.002439383 g cm/s	0.007412655 dyne
10	0.009147675 dyne	3 Hz	0.002947303 g cm/s	0.009185427 dyne
13.33	0.008995105 dyne	3 Hz	0.00287554 g cm/s	0.009030767 dyne
Fig S9b
SW	lambda f	Delta M
5	0.75 cm/s	0.003252514 g
10	1.5 cm/s	0.001964869 g
13.33	2 cm/s	0.00143777 g
